# Supplementary material for: Assessing Temperature-Dependent Deltamethrin Toxicity in Various kdr Genotypes of Aedes aegypti Mosquitoes
Source: Insects. 2025 Mar 1;16(3):254. doi: 10.3390/insects16030254 (PMC11943331; doi:10.3390/insects16030254)
Supplement: Supplementary file 1 [file insects-16-00254-s001.zip]

Archive with 1 entries (1 files):
- insects-3408175-supplementary.pdf
